# Supplementary material for: EPA and DHA Alleviated Chronic Dextran Sulfate Sodium Exposure-Induced Depressive-like Behaviors in Mice and Potential Mechanisms Involved
Source: Mar Drugs. 2024 Jan 31;22(2):76. doi: 10.3390/md22020076 (PMC10890276; doi:10.3390/md22020076)
Supplement: Supplementary file 1 [file marinedrugs-22-00076-s001.zip]

Archive with 1 entries (1 files):
- marinedrugs-2840216-supplementary.pdf
